# Supplementary material for: Genome-Wide Association Study Reveals the Genetic Basis of Stalk Cell Wall Components in Maize
Source: PLoS One. 2016 Aug 1;11(8):e0158906. doi: 10.1371/journal.pone.0158906 (PMC4968789; doi:10.1371/journal.pone.0158906)
Supplement: S1 Table — The phenotypic data are the BLUP values across multiple environments. (XLSX) [file pone.0158906.s003.xlsx]

## Sheet: Sheet1
<Trait>	Lignin	Cellulose	Hemicellulose
150	7.64	31.15	24.78
177	8.44	31.29	24.08
238	8.32	30.78	25.74
268	8.25	27.04	23.55
647	8.98	33.75	25.61
1462	8.76	30.88	24.12
4019	7.89	29.49	25.71
5213	8.56	30.54	25.95
5237	7.95	26.48	26.25
7327	9.3	28.46	24.85
7381	8.65	32.36	25.79
8902	8.75	31.57	26.08
9642	7.61	25.52	25.61
81162	7.04	24.07	25.48
526018	7.72	27.25	26.76
05W002	8.31	30.18	25.68
05WN230	8.73	32.8	24.03
07KS4	8.39	27.51	24.13
18-599	7.73	28.81	25.71
303WX	8.9	32.73	26.93
4F1	7.66	27.35	26.21
7884-4HT	7.92	29.24	26.57
835A	9.55	36.56	24.32
835B	9.06	34.61	26.54
975-12	9.4	33.41	26.91
B11	8.98	30.94	27.15
B110	8.7	31.99	25.15
B111	9.25	35.24	25.17
B113	8.6	32.2	25.13
B114	7.6	30.48	23.73
B151	8.28	30.18	25.79
B73	8.77	33.37	25.31
B77	9.38	32.82	27.95
BS16	8.48	31.81	25.37
BY4839	8.89	29.96	25.35
BY4944	8.15	30.26	25.63
BY4960	7.53	27.61	23.95
BY804	7.73	28.21	25.02
BY807	7.71	26.67	24.27
BY809	7.68	28.95	25.26
BY813	8.88	30.87	27.38
BY815	9.68	35.31	25.74
BY855	7.97	29.41	26.44
BZN	7.88	29.46	26.79
CA47	8.24	28.25	26.14
CHANG3	8.85	33.56	23.73
CHENG698	7.53	25.56	23.87
CHUAN48-2	8.14	29.02	25.85
CI7	7.46	29.05	25.08
CIMBL1	9.01	33.94	24.29
CIMBL10	8.18	30.25	25.96
CIMBL100	7.49	25.52	24.32
CIMBL101	8.77	32.46	24.44
CIMBL102	8.87	32.45	26.3
CIMBL105	7.94	26.21	25.03
CIMBL106	7.49	28.63	24.2
CIMBL108	7.52	26.97	24.64
CIMBL109	7.71	27.54	24.76
CIMBL11	9.08	32.44	24.61
CIMBL111	8.43	30.21	26.77
CIMBL113	9.41	32.36	25.24
CIMBL114	8.45	31.29	25.92
CIMBL115	8.36	27.62	26.81
CIMBL116	9.23	33.99	24.34
CIMBL119	7.94	29.44	23.97
CIMBL12	8.25	30.21	24.74
CIMBL120	9.31	35.24	22.74
CIMBL121	9.28	34.85	25.81
CIMBL122	8.29	32.31	25.26
CIMBL123	7.79	26.69	26.37
CIMBL124	9.28	32.89	24.94
CIMBL125	7.77	27.53	25.24
CIMBL127	8.53	29.68	26.01
CIMBL129	8.1	27.69	23.89
CIMBL13	7.13	28.4	24.97
CIMBL133	8.35	29.16	24.69
CIMBL137	7.77	26.71	25.53
CIMBL139	8.68	32.38	25.42
CIMBL140	9.07	30.36	24.58
CIMBL141	8.33	33.69	24.74
CIMBL142	9.01	29.59	24.98
CIMBL143	9.47	34.84	27.01
CIMBL144	8.75	31.04	24.38
CIMBL145	9.2	30.75	25.6
CIMBL147	8.31	27.7	24.41
CIMBL149	8.42	28.19	24.4
CIMBL15	7.75	28.56	24.32
CIMBL150	9.03	31.79	27.4
CIMBL151	9.38	34.11	26.16
CIMBL152	8.65	30.79	25.32
CIMBL153	9.56	35.3	26.78
CIMBL156	7.51	26.56	24.65
CIMBL157	9.68	35.46	26.35
CIMBL16	8.88	35.65	23.54
CIMBL17	8.34	30.94	26.82
CIMBL18	8.35	31.09	23.06
CIMBL19	7.42	26.57	25.61
CIMBL2	8.69	29.26	25.93
CIMBL21	9.01	32.39	25.29
CIMBL22	8.42	28.72	24.61
CIMBL23	8.09	28.59	23.97
CIMBL25	7.65	25.5	23.77
CIMBL27	8.53	28.54	25.76
CIMBL28	8.33	29.4	26.8
CIMBL29	7.87	28.77	25.15
CIMBL3	8.45	27.53	26.21
CIMBL32	7.01	26.59	24.16
CIMBL38	9.82	34.72	24.92
CIMBL4	8.75	30.62	23.63
CIMBL40	8.47	29.19	25.39
CIMBL42	8.84	31.96	23.65
CIMBL43	7.73	26.98	25.59
CIMBL46	8.53	31.27	25.29
CIMBL47	8.55	30.98	25.23
CIMBL48	8.49	29.62	25.27
CIMBL49	8.77	31.25	24.67
CIMBL5	9.31	32.57	26.43
CIMBL50	9.62	37.92	25.8
CIMBL51	8.43	29.59	24.8
CIMBL52	7.06	26.49	25.19
CIMBL53	8.9	30.24	24.78
CIMBL54	9.43	33.94	27.18
CIMBL55	8.24	29.72	24.9
CIMBL56	8.88	30.8	25.47
CIMBL58	9.37	32.68	25.3
CIMBL59	7.39	25.33	24.22
CIMBL6	7.22	25.71	25.7
CIMBL60	7.56	26.53	26.87
CIMBL62	7.6	26.85	23.64
CIMBL63	8.45	28.2	25.81
CIMBL66	8.28	30.68	23.65
CIMBL68	8.2	29.48	24.31
CIMBL69	8.33	31.02	25.95
CIMBL7	8.54	27.16	24.56
CIMBL70	7.82	29.33	23.56
CIMBL71	7.56	26.41	26.12
CIMBL74	8.39	27.33	25.25
CIMBL75	8.08	30.27	25.41
CIMBL77	8.98	28.61	25.59
CIMBL79	9.37	31.2	25.65
CIMBL81	8.58	29.33	25.09
CIMBL82	7.72	27.15	24.43
CIMBL83	9.18	33.12	27.63
CIMBL84	9.58	35.83	27.4
CIMBL86	9	31.72	26.26
CIMBL87	8.09	28.52	24.66
CIMBL88	8.5	29.45	25.39
CIMBL89	8.86	31.35	24.55
CIMBL9	8.84	32.62	24.47
CIMBL90	9.12	34.3	23.32
CIMBL91	8.15	28.22	26.56
CIMBL92	9.31	29.41	26.79
CIMBL93	8.83	32.51	25.44
CIMBL94	8.51	29.44	26.24
CIMBL95	9.2	34.13	25.41
CIMBL96	9.21	31.23	27.44
CIMBL98	8.56	29.88	27.73
CIMBL99	8.04	23.55	24
CML114	8.79	29.01	24.12
CML115	8.61	29.68	24.13
CML116	9.28	31.1	26.63
CML118	8.92	33.1	27.42
CML121	7.91	27.52	24.11
CML122	8.63	30.05	26.66
CML130	9.34	33.69	26.46
CML134	9.16	33.06	25.52
CML139	8.61	29.33	25.25
CML162	9.23	31.17	23.76
CML163	9.06	30.36	26.61
CML165	8.83	30.17	25.97
CML169	7.9	28.88	25.79
CML170	9.6	33.14	25.1
CML171	8.35	27.75	27.71
CML172	8.26	27.74	25.53
CML189	8.55	30.66	25.89
CML191	8.33	28.57	23.7
CML192	7.65	26.12	23.76
CML20	8.69	29.75	24.99
CML290	9.14	30.69	25.67
CML298	8.35	26.8	23.68
CML304	7.74	27.23	24.3
CML31	7.54	25.67	24.09
CML32	7.62	25.68	24.17
CML323	9.26	35.16	26.34
CML324	9.37	30.05	24.33
CML325	8.62	32.6	24.46
CML327	8.35	28.92	24.77
CML338	9.42	31.87	24.53
CML360	9.95	36.09	27.41
CML361	9.02	30.49	25.66
CML411	9.22	32.32	24.16
CML415	9.12	31.67	27.22
CML422	7.82	29.25	23.91
CML423	7.18	25.57	23.9
CML426	9.04	34.36	26.03
CML431	8.34	29.44	25.03
CML432	7.2	25.56	24.46
CML433	8.2	29.9	25.5
CML454	8.93	29.31	25.92
CML470	8.4	30.71	25.03
CML479	8.41	32.99	25.31
CML480	9.49	30.22	24.84
CML486	8.98	33.55	25.57
CML493	8.39	26.58	24.32
CML496	7.77	29.29	23.58
CML50	8.34	29.64	23.78
CML69	7.15	25.77	24.56
D863F	7.93	28.23	25.56
DAN3130	8.15	30.8	27.73
DAN340	8.61	30.48	26.15
DAN360	8.51	29.44	24.39
DAN4245	8.95	28.73	27.07
DAN599	7.91	29.96	25.88
DH3732	9.31	35.38	25.6
DONG237	7.6	27.99	25.6
DONG46	7.95	31.27	25.36
EN25	7.44	28.72	23.9
ES40	8.47	32.41	25.06
FCD0602	8.76	31.44	24.07
GEMS1	8.45	30.24	25.63
GEMS10	8.24	27.75	27.25
GEMS11	8.48	30.53	25.98
GEMS13	8.23	29.59	23.79
GEMS14	9.18	33.69	25.06
GEMS15	9.47	34.84	26.21
GEMS16	8.77	32.75	24.69
GEMS17	7.54	26.13	24.73
GEMS18	8.5	30.72	25.14
GEMS19	7.64	25.79	24.74
GEMS2	9.71	38.24	27.15
GEMS20	8.27	30.08	24.58
GEMS21	8.73	30.51	25.1
GEMS23	7.49	25.52	24.3
GEMS25	8.31	31.16	24.24
GEMS28	9.33	34.17	25.56
GEMS29	7.98	29.35	24.19
GEMS3	8.86	29.9	24.72
GEMS30	8.76	32.15	24.81
GEMS31	9.09	31.38	26.09
GEMS32	8.43	29.8	24.69
GEMS33	8.87	33.24	23.68
GEMS35	8.48	29.73	26.15
GEMS36	8.91	31.19	27.5
GEMS37	7.81	27.42	26.76
GEMS39	8.32	31.11	25.44
GEMS4	8.74	31.14	25.9
GEMS40	9.3	35.55	25.3
GEMS41	8.11	28.69	25.97
GEMS42	8.49	30.65	26.46
GEMS44	9.07	34.61	24.92
GEMS46	7.2	24.61	24.29
GEMS48	7.41	26.24	26.57
GEMS49	7.89	29.38	26.93
GEMS5	8.55	28.44	25.8
GEMS50	8.78	31.26	25.48
GEMS51	7.96	30	25.45
GEMS54	8.34	30.13	25.85
GEMS55	9.67	34.48	26.49
GEMS56	8.45	31.58	24.49
GEMS58	9.06	32.41	28.17
GEMS59	9.39	35.19	25.58
GEMS6	8.81	32.09	25.5
GEMS60	7.99	29.53	25.7
GEMS61	9.07	32.59	26.61
GEMS62	9.22	33.97	25.59
GEMS63	9.47	34.98	25.53
GEMS64	9.29	34.16	25.47
GEMS65	8.55	30.02	26.14
GEMS66	8.48	30.32	25.79
GEMS9	9.45	34.12	25.61
GY1007	6.97	25.94	26.55
GY1032	7.82	27.7	25.11
GY386	7.38	25.58	24.09
GY462	8.73	32.5	25.75
GY798	8.5	30.83	25.27
GY923	7.07	24.29	26.41
HTH-17	8.11	29.74	25.62
HUA83-2	7.54	27.66	25.25
HYS	9.74	37.36	27.02
HZS	7.89	31.13	25.47
IRF314	7.98	28.35	25.83
J4112	8.46	30.64	25.61
JH59	7.89	29.8	26.84
JH96C	8.82	32.37	25.56
JI63	9.13	31.04	27.69
JI842	8.17	30.35	26.88
JI846	7.73	28.45	26.97
JI853	8.73	30.81	27.26
JIAO51	9.37	31.41	26.87
JY01	9.4	34.84	26.25
K10	8.96	33.57	28.27
K12	9.37	34.66	24.09
K14	8.43	30.87	26.32
K22	7.29	25.89	25.72
L3180	8.21	28.59	25.4
LG001	7.45	28.18	24.51
LIAO138	8.35	32.17	25.56
LIAO159	8.73	30.08	25.31
LIAO5114	8.53	28.89	25.63
LIAO5262	8.1	29.03	25.51
LIAO5263	7.69	26.05	23.76
LK11	7.75	28.7	25.52
LV28	8.35	31.41	26.03
LX9801	7.49	27.41	25.03
LXN	9.77	34.9	25.97
LY042	7.67	27.19	27.79
M153	7.4	25.77	24.87
M97	9.05	34.32	25.71
MO113	8.29	32.79	27.93
MO17	7.47	30.27	25.09
NAN21-3	7.69	27.78	26.33
P178	8.47	29.84	24.48
Q1261	8.97	32.96	24.62
QI205	7.68	26.23	24.02
R15	8.59	28.83	25.59
R15X1141	7.63	26.1	25
RY713	6.78	26.3	27.17
RY729	7.34	26.31	24.12
S22	8.76	31.34	26.64
S37	7	25.42	23.39
SC55	9.26	33.45	24.86
SHEN5003	8.91	29.29	26.05
SI273	8.76	31.22	24.51
SI434	8.33	30.01	26.95
SI446	7.95	27.52	26.58
SW92E114	8.67	31.15	25.44
SY1032	7.41	25.01	25.72
SY1035	7.35	27.03	24.01
SY1039	7.58	26.9	24.74
SY1052	7.88	28.27	26.05
SY1128	8.26	30.03	25.67
SY3073	8.03	30.93	24.06
TIAN77	9.15	33.97	26.25
TIE7922	8.91	31.89	26.7
TY1	7.86	26.76	25.64
TY11	9.22	34.31	27.35
TY2	7.74	27.57	25.82
TY3	8.22	31.41	26.58
TY4	7.74	26.21	24.82
TY5	7.67	31.07	26.45
TY6	8.28	32.06	24.14
U8112	9.38	34.68	25.49
W138	8	29.37	25.64
WH413	9.46	34.65	25.62
WU109	7.75	28.48	27.04
XI502	8.25	30.75	27.46
XUN971	8.33	26.46	25.52
XZ698	7.73	27.44	25.22
YE478	8.91	33.15	25.45
YE515	8.53	32.86	26.95
YE52106	8.22	30.79	25.57
YE8001	8.54	30.42	26.05
YU374	7.2	26.17	26.08
Z2018F	8.47	29.88	26.3
ZAC546	7.62	27.53	25.55
ZB648	9.42	35.05	25.75
ZH68	8.5	30.36	27.03
ZHENG28	8.47	28.83	25.42
ZHENG29	9.17	34.21	27.19
ZHENG30	8.56	34.25	27.4
ZHENG32	9.1	33.22	27.07
ZHENG35	9.67	37.15	25.26
ZHENG653	8.2	31.38	26.89
ZHI41	7.9	29.28	25.13
ZHONG69	7.68	26.4	27.06
ZONG31	8.17	32.96	25.62
ZZ01	7.48	29.56	26.07
ZZ03	8.51	31.57	26.93
